# Supplementary material for: Origins and Evolution of Human Tandem Duplicated Exon Substitution Events
Source: Genome Biol Evol. 2022 Nov 8;14(12):evac162. doi: 10.1093/gbe/evac162 (PMC9741552; doi:10.1093/gbe/evac162)
Supplement: evac162_Supplementary_Data [file evac162_supplementary_data.zip]

Archive with 2 entries (2 files):
- AllSuppTables.xlsx
- SupplFigs.docx
