# Supplementary material for: Origins and Evolution of Human Tandem Duplicated Exon Substitution Events
Source: Genome Biol Evol. 2022 Nov 8;14(12):evac162. doi: 10.1093/gbe/evac162 (PMC9741552; doi:10.1093/gbe/evac162)
Supplement: evac162_Supplementary_Data [file evac162_supplementary_data.zip › AllSuppTables.xlsx]

## Sheet: S1  Proteomics tissue groups
Table S1: The groupings of experimental tissues by tissue group that are used in the analysis. Not that some tissue are repeated. This is because they were analysed in both the Kim and Wang analyses. Tissues from the Kim analysis are prefaced by the words "Adult" or "Fetal"
Group	Tissues (Wang/Kim)
Blood	Adult B-cells, Adult CD4T-cells, Adult CD8T-cells, Adult NK-cells, Adult Platelets, Adult Monocytes
Digestive	Adult Colon, Adult Rectum, Fetal Gut, Adult Gallbladder, Adult Pancreas, Colon, Gallbladder, Pancreas, Rectum
Endocrine	Adult Adrenal gland, Adrenal
Fat	Fat
Immune system	Bonemarrow, Lymphnode, Spleen
Liver	Adult Liver, Fetal Liver, Liver
Muscle	Adult Heart, Fetal Heart, Adult Esophagus, Esophagus, Heart
Nervous	Adult Frontalcortex, Adult Spinalcord, Fetal Brain, Adult Retina, Brain
Placenta	Fetal Placenta, Placenta
Reproductive	Adult Testis, Adult Ovary, Fetal Ovary, Fetal Testis, Ovary, Testis
Respiratory	Adult Lung, Lung
Skin	Skin
Urinary	Adult Urinarybladder, Adult Prostate, Adult Kidney, Kidney, Prostate, Urinarybladder

## Sheet: S2 Proteomics analysis
Table S2: Tandem exon duplication substitution events detected in large-scale proteomics analysis and whether or not the UHP regions were significantly tissue specific
HGNC	Gene	Transcript 1	Transcript 2	Age of event (at least)	Tissue specific	Nervous tissues	Heart tissues	Blood tissues
ACOX1	ENSG00000161533	ENST00000293217.10	ENST00000301608.8	Chordata	1
ACP1	ENSG00000143727	ENST00000272065.10	ENST00000272067.10	Chordata
ACSL1	ENSG00000151726	ENST00000281455.7	ENST00000513317.5	Chordata	1
ACSL6	ENSG00000164398	EENST00000379240.5	ENST00000379244.5	Chordata
ACTN1	ENSG00000072110	ENST00000438964	ENST00000193403.10	Chordata	1			1
ACTN2	ENSG00000077522	ENST00000366578.6	ENST00000542672.6	Bilateria	1	1	1
ACTN4	ENSG00000130402	ENST00000252699.7	ENST00000586538.1	Bilateria	1	1
ACTN4	ENSG00000130402	ENST00000252699.7	ENST00000440400	Chordata	1	1
ATE1	ENSG00000107669	ENST00000369043.7	ENST00000224652.10	Bilateria
ATP2B1	ENSG00000070961	ENST00000261173.6	ENST00000359142	Bilateria	1	1
ATP2B2	ENSG00000157087	ENST00000360273.7	ENST00000643662.1	Bilateria	1	1
ATP2B3	ENSG00000067842	ENST00000359149.7	ENST00000349466.6	Bilateria
ATP2B4	ENSG00000058668	ENST00000357681.9	ENST00000341360.6	Bilateria	1			1
CALU	ENSG00000128595	ENST00000249364.9	ENST00000449187.6	Gnathostomata
CAMK2D	ENSG00000145349	ENST00000342666.9	ENST00000511664.6	Chordata
CAPZB	ENSG00000077549	ENST00000264202.8	ENST00000375142.5	Chordata	1
CDC42	ENSG00000070831	ENST00000344548.7	ENST00000315554.13	Chordata	1	1
CYFIP1	ENSG00000273749	ENST00000617928.5	ENST00000612288.1	Gnathostomata
DNM1	ENSG00000106976	ENST00000372923.7	ENST00000486160.3	Vertebrates	1	1
DNM1	ENSG00000106976	ENST00000372923.7	ENST00000628346	Euteleostomi	1	1
DNM2	ENSG00000079805	ENST00000355667.10	ENST00000389253.8	Vertebrates	1	1
DYSF	ENSG00000135636	ENST00000413539.6	ENST00000409651.5	Vertebrates
ENO1	ENSG00000074800	ENST00000234590.10	ENST00000647408.1	Gnathostomata	1		1
FBLN1	ENSG00000077942	ENST00000327858.11	ENST00000262722	Bilateria
FLOT2	ENSG00000132589	ENST00000394908.9	ENST00000585169.5	Chordata	1	1
FMNL2	ENSG00000157827	ENST00000288670.14	ENST00000475377.2	Vertebrates	1	1
FMNL3	ENSG00000161791	ENST00000550488.5	ENST00000335154.10	Vertebrates
FYN	ENSG00000010810	ENST00000354650.7	ENST00000368682.7	Chordata	1	1		1
GNAO1	ENSG00000087258	ENST00000262493.12	ENST00000262494.12	Vertebrates	1	1
HM13	ENSG00000101294	ENST00000340852.9	ENST00000398174.8	Gnathostomata
IDH3B	ENSG00000101365	ENST00000380843.9	ENST00000380851.9	Chordata	1		1
IKBIP	ENSG00000166130	ENST00000299157.5	ENST00000342502.6	Euteleostomi
ITGA6	ENSG00000091409	ENST00000264107.11	ENST00000409080.6	Chordata
ITGA7	ENSG00000135424	ENST00000553804.6	ENST00000257879.10	Vertebrates	1		1
ITGB1	ENSG00000150093	ENST00000302278.8	ENST00000423113.5	Vertebrates	1		1
KHK	ENSG00000138030	ENST00000260598.10	ENST00000260599.10	Chordata	1
KRAS	ENSG00000133703	ENST00000311936.8	ENST00000256078.9	Chordata	1			1
LDB3	ENSG00000122367	ENST00000372066	ENST00000623007.3	Chordata	1		1
LRCH4	ENSG00000077454	ENST00000310300.11	ENST00000485554.5	Chordata	1			1
MACROH2A1	ENSG00000113648	ENST00000312469.8	ENST00000511689.5	Vertebrates	1
MAPK14	ENSG00000112062	ENST00000229794.8	ENST00000229795.7	Vertebrates
MASP1	ENSG00000127241	ENST00000296280.10	ENST00000337774.9	Chordata
MYL6	ENSG00000092841	ENST00000547649.5	ENST00000550697.5	Chordata	1	1	1	1
NEBL	ENSG00000078114	ENST00000377122.8	ENST00000417816.2	Chordata	1	1	1
NECTIN1	ENSG00000110400	ENST00000264025.8	ENST00000341398.6	Gnathostomata	1	1
NECTIN2	ENSG00000130202	ENST00000252483.10	ENST00000252485.8	Gnathostomata	1
OPA3	ENSG00000125741	ENST00000263275.4	ENST00000323060.3	Eutheria
P4HA1	ENSG00000122884	ENST00000307116.6	ENST00000373008.6	Bilateria
PDLIM3	ENSG00000154553	ENST00000284771.6	ENST00000284767.11	Chordata	1		1
PFN2	ENSG00000070087	ENST00000452853.6	ENST00000239940	Gnathostomata	1	1
PITPNB	ENSG00000180957	ENST00000335272.10	ENST00000320996.14	Vertebrates
PITPNC1	ENSG00000154217	ENST00000581322.6	ENST00000580974.5	Vertebrates
PKM	ENSG00000067225	ENST00000335181.10	ENST00000568459.5	Vertebrates	1	1		1
PRKCB	ENSG00000166501	ENST00000643927.1	ENST00000321728.12	Bilateria	1	1
PRKG1	ENSG00000185532	ENST00000373980.10	ENST00000401604.8	Bilateria	1	1	1	1
RAB28	ENSG00000157869	ENST00000330852.10	ENST00000288723.8	Vertebrates	1	1
RAB37	ENSG00000172794	ENST00000613645.1	ENST00000402449.8	Bilateria	1	1
RAB6A	ENSG00000175582	ENST00000336083.7	ENST00000310653.10	Vertebrates	1
RELCH	ENSG00000134444	ENST00000644646.1	ENST00000398130.6	Vertebrates	1	1
SIRPB1	ENSG00000101307	ENST00000381605.8	ENST00000279477	Euteleostomi
SLC25A3	ENSG00000075415	ENST00000188376.9	ENST00000551917.5	Vertebrates	1		1
SLC44A2	ENSG00000129353	ENST00000335757.10	ENST00000586078.5	Chordata	1	1
SLC8A1	ENSG00000183023	ENST00000403092.5	ENST00000408028	Chordata	1	1	1
SMTN	ENSG00000183963	ENST00000347557	ENST00000333137	Vertebrates	1
SNAP25	ENSG00000132639	ENST00000254976.6	ENST00000304886.6	Vertebrates
STXBP1	ENSG00000136854	ENST00000373299.4	ENST00000373302.7	Chordata	1	1
TPM1	ENSG00000140416	ENST00000404484	ENST00000559397	Bilateria	1	1
TPM1	ENSG00000140416	ENST00000267996.11	ENST00000559397	Chordata	1		1	1
TPM1	ENSG00000140416	ENST00000288398	ENST00000358278	Chordata	1		1
TPM1	ENSG00000140416	ENST00000404484	ENST00000317516	Chordata	1	1
TPM1	ENSG00000140416	ENST00000267996.11	ENST00000559556	Vertebrates	1		1
TPM2	ENSG00000198467	ENST00000647435	ENST00000645482.2	Chordata	1		1
TPM2	ENSG00000198467	ENST00000329305	ENST00000645482.2	Chordata	1		1
TPM3	ENSG00000143549	ENST00000368533.8	ENST00000271850	Bilateria	1		1
TPM3	ENSG00000143549	ENST00000368533.8	ENST00000330188	Chordata	1	1		1
TPM3	ENSG00000143549	ENST00000368533.8	ENST00000328159	Chordata	1		1
TPM3	ENSG00000143549	ENST00000368533.8	ENST00000368531	Chordata	1	1
TPM4	ENSG00000167460	ENST00000643579.2	ENST00000646974.2	Bilateria	1	1		1
U2AF1	ENSG00000275895	ENST00000610664.5	ENST00000619610.2	Gnathostomata
UBR2	ENSG00000024048	ENST00000372901.1	ENST00000372899	Gnathostomata
ZFP64	ENSG00000020256	ENST00000216923.5	ENST00000361387.6	Mammalia

## Sheet: S3 GO terms, human reference
Table S3: Enriched GO terms for representative set of 214 human genes with tandem duplicated exon substitution events
Representative	Count	P-Value	Enrichment	Benjamini
GO:0098978~glutamatergic synapse	20	7.98e-11	6.95	2.57e-08
GO:0016020~membrane	46	4.18e-08	2.34	6.4e-06
GO:0070062~extracellular exosome	42	5.96e-08	2.45	6.4e-06
GO:0005886~plasma membrane	66	3.14e-06	1.69	0.000253
GO:0030018~Z disc	9	9.22e-06	8.7	0.000594
GO:0042383~sarcolemma	8	1.76e-05	9.78	0.000945
GO:0016021~integral component of membrane	66	3.02e-05	1.58	0.0014
GO:0003779~actin binding	13	2.06e-05	4.71	0.0088
GO:0098794~postsynapse	7	0.000287	7.75	0.0094

## Sheet: S4 D. melanogaster genes
Table S4: Drosophila melanogaster genes that have tandem duplicated exon substitution events
Gene ID	FlyBase ID
14-3-3zeta	FBgn0004907
Actn	FBgn0000667
Akr1B	FBgn0086254
Ald1	FBgn0000064
Aldh-III	FBgn0010548
alpha-Man-Ia	FBgn0259170
amd	FBgn0000075
AnxB9	FBgn0000083
AP-1sigma	FBgn0039132
aPKC	FBgn0261854
Ate1	FBgn0025720
Atpalpha	FBgn0002921
bbc	FBgn0033844
betaTub97EF	FBgn0003890
br	FBgn0283451
Ca-alpha1D	FBgn0001991
Ca-alpha1T	FBgn0264386
cac	FBgn0263111
CadN	FBgn0015609
Calx	FBgn0013995
Cda5	FBgn0051973
CG10638	FBgn0036290
CG15279	FBgn0028886
CG1607	FBgn0039844
CG1637	FBgn0030245
CG16758	FBgn0035348
CG17574	FBgn0033777
CG2930	FBgn0028491
CG30427	FBgn0043792
CG31522	FBgn0051522
CG3625	FBgn0031245
CG42249	FBgn0259101
CG42676	FBgn0261562
CG44837	FBgn0266100
CG5768	FBgn0039198
CG5946	FBgn0036211
CG7766	FBgn0030087
CG8086	FBgn0032010
CG9380	FBgn0035094
Cnx99A	FBgn0015622
CRMP	FBgn0023023
Cyp4d1	FBgn0005670
Dhc64C	FBgn0261797
Doa	FBgn0265998
Dscam1	FBgn0033159
Dscam2	FBgn0265296
Eb1	FBgn0027066
eRF1	FBgn0036974
Esyt2	FBgn0266758
ETHR	FBgn0038874
FoxP	FBgn0262477
fru	FBgn0004652
fwe	FBgn0261722
g	FBgn0001087
gish	FBgn0250823
GluClalpha	FBgn0024963
Gpat4	FBgn0034971
gr23a	FBgn0041248
Gr28b	FBgn0045495
Gr39a	FBgn0264556
Grik	FBgn0038840
Gs1l	FBgn0019982
GstO2	FBgn0035906
Gαo	FBgn0001122
Gαq	FBgn0004435
Hydra	FBgn0031128
ITP	FBgn0035023
jet	FBgn0031652
kkv	FBgn0001311
kumpel	FBgn0250757
LmanII	FBgn0027611
lola	FBgn0283521
LpR1	FBgn0066101
LpR2	FBgn0051092
Mbs	FBgn0005536
mesh	FBgn0051004
mex1	FBgn0004228
Mgstl	FBgn0025814
Mhc	FBgn0264695
MICU1	FBgn0031893
Mlc1	FBgn0002772
mmd	FBgn0259110
mod(mdg4)	FBgn0002781
MRP	FBgn0032456
mys	FBgn0004657
nAChRalpha4	FBgn0266347
nAChRalpha6	FBgn0032151
Nc73EF	FBgn0010352
ND-ACP	FBgn0011361
NimC1	FBgn0259896
nompC	FBgn0016920
norpA	FBgn0262738
Nrg	FBgn0264975
nrv2	FBgn0015777
Nrx-IV	FBgn0013997
Ntf-2	FBgn0031145
Oamb	FBgn0024944
obst-E	FBgn0031737
Or46a	FBgn0026388
Or69a	FBgn0041622
pan	FBgn0085432
para	FBgn0285944
Pfk	FBgn0003071
Pgant5	FBgn0031681
Pgant9	FBgn0050463
PGRP-LC	FBgn0035976
pHCl-1	FBgn0264908
pip	FBgn0003089
Pka-R2	FBgn0022382
Pkc53E	FBgn0003091
PMCA	FBgn0259214
Rab26	FBgn0086913
Rala	FBgn0015286
Rdl	FBgn0004244
RpS11	FBgn0033699
RyR	FBgn0011286
Sam-S	FBgn0005278
scb	FBgn0286785
SelR	FBgn0267376
Sh	FBgn0003380
shakB	FBgn0085387
SK	FBgn0029761
slgA	FBgn0003423
slo	FBgn0003429
Sms	FBgn0036272
SmydA-3	FBgn0262599
SmydA-8	FBgn0053548
Snap25	FBgn0011288
sns	FBgn0024189
sona	FBgn0034903
spin	FBgn0086676
Spn42Da	FBgn0265137
stw	FBgn0286203
svr	FBgn0004648
sws	FBgn0003656
syp	FBgn0038826
Tep2	FBgn0041182
Tm1	FBgn0003721
Tm2	FBgn0004117
TrpA1	FBgn0035934
Tsp26A	FBgn0031760
Tsp97E	FBgn0039465
ttk	FBgn0003870
Unc-115a	FBgn0051352
Unc-115b	FBgn0260463
unc-13	FBgn0025726
up	FBgn0004169
verm	FBgn0261341
vib	FBgn0267975
whd	FBgn0261862
wun	FBgn0016078
wupA	FBgn0283471
ymp	FBgn0261287
Zasp52	FBgn0265991

## Sheet: S5 Human, fruit fly orthologues
Table S5: Human and Drosophila melanogaster genes that (a) are orthologous and (b) have tandem duplicated exon substitution events, grouped by family. Note that there is very little 1-to-1 orthology in this set. There are often many equally valid orthologoues that do not have these events. Several gene families (Actinin, tropomyosin etc.) that have multiple events in the same family, which is why…
HGNC	Bilaterian ancestor	Same region, convergent	Different region, convergent
ABCC9			MRP
ACTN1, ACTN2, ACTN4	Actn		Actn
ADAM23		Mindmeld
AKR1C3			CG10638
ATE1		Ate1	Ate1
ATP2B1, ATP2B2, ATP2B3, ATP2B4	PMCA
CACNA1D, CACNA1C			Ca-alpha1D
CACNA1A, CACNA1B, CACNA1E			Cacophony
CYP4F2, CYP4F3		Cyp4d1
FOXP1	FoxP
GALNT13			Pgant5
GLRA2		GluClAlpha	GluClAlpha, pHCl-1, Rdl
GNAO1			Galphao
ITGA3, ITGA6, ITGA7			scb
ITGB1			mys
KCNMA1		slo	slo
LDB3, PDLIM3			Zasp52
MYL6		Mlc1
OGDH		Ogdh, NC73EF
PFKP			Pfk
PITPNB			Vib
PLPP1			Wun
PNPLA6	sws
PPP1R12B	Mbs
PRKCB			Pkc53E
RAB37	Rab26
RYR3			RyR
SCN1A, SCN2A, SCN3A, SCN5A, SCN8A, SCN9A			Para
SLC8A1, SLC8A3		Calx
SNAP25			Snap25
TCF7L2			Pan
TNNT3			Up
TPM1, TPM2, TPM3, TPM4	Tm1	Tm1, Tm2	Tm1

## Sheet: S6 GO terms, human, fruit fly
Table S6: Enriched GO terms of 54 human genes with Drosophila melanogaster orthologo¡ues that also have tandem duplicated exon substitution events
Term	Count	P-Value	Fold Enrichment	Bonferroni	Benjamini	FDR
GO:0030018~Z disc	14	1.47823e-17	39.6086	2.54255e-15	2.54255e-15	1.99561e-15
GO:0034765~regulation of ion transmembrane transport	12	7.26356e-14	31.9337	3.87004e-11	3.87148e-11	3.65357e-11
GO:0098703~calcium ion import across plasma membrane	8	3.66776e-13	114.11	1.95514e-10	9.77458e-11	9.22441e-11
GO:0005261~cation channel activity	8	2.33557e-11	66.3527	5.32509e-09	5.32509e-09	4.69449e-09
GO:0006936~muscle contraction	9	1.03023e-10	36.4697	5.49113e-08	1.83038e-08	1.72735e-08
GO:0001518~voltage-gated sodium channel complex	6	5.79138e-10	133.804	9.96118e-08	4.98059e-08	3.90918e-08
GO:0086010~membrane depolarization during action potential	6	5.55594e-10	133.722	2.96132e-07	7.40329e-08	6.98659e-08
GO:0003779~actin binding	12	2.14866e-09	12.331	4.89894e-07	2.44947e-07	2.1594e-07
GO:1903779~regulation of cardiac conduction	6	2.56155e-09	101.884	1.3653e-06	2.73061e-07	2.57692e-07
GO:0005248~voltage-gated sodium channel activity	6	4.73714e-09	90.8744	1.08007e-06	3.60023e-07	3.17388e-07
GO:0006816~calcium ion transport	8	4.97479e-09	31.6971	2.65156e-06	4.41927e-07	4.17053e-07
GO:0005886~plasma membrane	34	7.79671e-09	2.54437	1.34103e-06	4.47012e-07	3.50852e-07
